# Supplementary material for: Preliminary Feasibility and Acceptability of a Cognitive Behavioral Therapy Combining Group and Individual Sessions for Obsessive–Compulsive Disorder in Clinical Practice
Source: Behav Sci (Basel). 2026 Apr 1;16(4):529. doi: 10.3390/bs16040529 (PMC13113689; doi:10.3390/bs16040529)
Supplement: Supplementary file 1 [file behavsci-16-00529-s001.zip]

Archive with 5 entries (5 files):
- Supplementary Table S1.pdf
- Supplementary Table S3.pdf
- Supplementary File S1.pdf
- Supplementary Table S2.pdf
- Supplementary Figure S1.pdf
